# Supplementary material for: Scaffold Hopping of α-Rubromycin Enables Direct Access to FDA-Approved Cromoglicic Acid as a SARS-CoV-2 MPro Inhibitor
Source: Pharmaceuticals (Basel). 2021 Jun 5;14(6):541. doi: 10.3390/ph14060541 (PMC8229550; doi:10.3390/ph14060541)
Supplement: Supplementary file 1 [file pharmaceuticals-14-00541-s001.zip]

Archive with 1 entries (1 files):
- pharmaceuticals-1219888-supplementary.pdf
